# Supplementary material for: Biomarkers of vascular injury in relation to myocardial infarction risk: A population-based study
Source: Sci Rep. 2019 Feb 28;9:3004. doi: 10.1038/s41598-018-38259-y (PMC6395643; doi:10.1038/s41598-018-38259-y)
Supplement: Supplementary file 1 — Supplementary Tables [file 41598_2018_38259_MOESM1_ESM.xlsx]

## Sheet: Supplementary Table 1
Supplementary Table 1. Multivariable-adjusted geometric means(95 % confidence intervals) of Biomarkers of vascular injury across strata of potential confounders in the random sub-cohort(n=2,212)
	P-Selectin				E-Selectin			ICAM3			TM			TPO			GPIIb/IIIa			Fibrinogen
	n(%)	Geometric mean(95% CI)	Ptrend	R²	Geometric mean(95% CI)	Ptrend	R²	Geometric mean(95% CI)	Ptrend	R²	Geometric mean(95% CI)	Ptrend	R²	Geometric mean(95% CI)	Ptrend	R²	Geometric mean(95% CI)	Ptrend	R²	Geometric mean(95% CI)	Ptrend	R²
Sex
Men	1026(46.4)	31.3(29.9,32.7)	<0.001	0.0114	11.8(11.1,12.5)	<0.001	0.0027	0.48(0.5,0.5)	0.298	0.0004	3.0(2.9,3.1)	<0.001	0.0068	330.2(318.0,342.9)	0.264	0.0002	403.3(385.8,421.5)	0.892	0.0001	3853.7(3769.9,3939.2)	0.066	0.0049
Women	1186(53.6)	27.6(26.5,28.9)			10.5(9.9,11.1)			0.47(0.5,0.5)			2.8(2.7,2.9)			337.5(325.0,350.4)			404.5(387.0,422.8)			3934.9(3849.6,4022.1)
Age
<45	670(30.3)	28.7(27.4,30.0)	0.006	0.0027	11.2(10.6,11.9)	0.842	0.0008	0.47(0.4,0.5)	0.001	0.0057	2.8(2.7,2.9)	<0.001	0.0264	325.8(313.5,338.6)	0.001	0.0068	401.8(384.0,420.5)	0.226	0.0004	3825.4(3740.3,3912.3)	<0.001	0.0066
45-54.9	779(35.2)	29.1(27.9,30.4)			10.9(10.3,11.6)			0.47(0.4,0.5)			2.8(2.8,2.9)			330.1(318.2,342.5)			397.3(380.5,414.8)			3847.4(3765.9,3930.6)
≥55	763(34.5)	30.3(29.1,31.6)			11.2(10.6,11.8)			0.50(0.5,0.5)			3.1(3.0,3.2)			345.5(333.3,358.2)			411.4(394.3,429.3)			4005.6(3922.2,4090.9)
Smoking
Never	959(43.4)	27.9(26.8,29.1)	<0.001	0.0176	11.0(10.4,11.5)	0.063	0.0013	0.47(0.5,0.5)	0.187	0.0008	2.9(2.8,3.0)	0.652	0.0001	334.8(323.2,346.8)	0.756	0	396.9(380.8,413.6)	0.052	0.0017	3820.0(3742.4,3899.1)	<0.001	0.0056
Former quitted ≥ 10y ago	497(22.5)	28.0(26.8,29.3)			10.8(10.2,11.4)			0.47(0.4,0.5)			2.9(2.8,3.0)			334.8(322.3,347.9)			400.3(382.7,418.7)			3883.3(3797.6,3970.9)
Former quitted < 10y ago	241(10.9)	28.1(26.6,29.7)			10.9(10.2,11.7)			0.48(0.5,0.5)			3.0(2.9,3.1)			333.9(318.7,349.8)			395.6(374.4,417.9)			3846.8(3743.4,3952.9)
Current < 15 cigarettes/day	282(12.7)	30.5(28.9,32.1)			11.5(10.7,12.3)			0.47(0.4,0.5)			2.9(2.8,3.0)			329.5(314.9,344.7)			412.4(391.1,434.9)			3898.8(3797.7,4002.7)
Current ≥ 15 cigarettes/day	233(10.5)	32.8(31.0,34.8)			11.5(10.7,12.3)			0.49(0.5,0.5)			2.9(2.7,3.0)			336.3(320.4,352.9)			414.8(391.8,439.0)			4024.6(3912.7,4139.7)
BMI(kg/m2)
<25	1022(46.2)	29.2(28.0,30.5)	0.308	0.0004	10.6(10.1,11.2)	<0.001	0.0165	0.48(0.5,0.5)	0.812	0	2.9(2.8,3.0)	0.352	0.0021	337.5(325.5,349.9)	0.109	0.0013	406.9(390.0,424.6)	0.42	0.0006	3822.8(3742.8,3904.4)	<0.001	0.0161
25-29.9	848(38.3)	29.1(27.9,30.4)			11.2(10.6,11.9)			0.48(0.5,0.5)			2.9(2.8,3.0)			331.6(319.6,344.1)			398.8(381.9,416.6)			3937.2(3852.8,4023.3)
≥30	342(15.5)	30.2(28.7,31.7)			12.5(11.7,13.3)			0.48(0.5,0.5)			2.9(2.8,3.0)			327.5(314.2,341.4)			401.7(382.5,421.8)			4040.1(3943.0,4139.5)
Alcohol Intake
No	118(5.3)	29.2(27.3,31.3)	0.35	0.0003	10.4(9.5,11.4)	<0.001	0.0103	0.48(0.4,0.5)	0.079	0.0054	3.1(2.9,3.2)	<0.001	0.0128	358.2(337.5,380.2)	<0.001	0.0112	419.9(391.5,450.2)	0.041	0.0022	4012.5(3876.0,4153.7)	<0.001	0.0075
≤12 g/d	1087(49.1)	29.4(28.2,30.7)			10.8(10.3,11.4)			0.48(0.5,0.5)			3.0(2.9,3.1)			339.8(328.0,352.0)			409.5(392.9,426.8)			3950.8(3870.6,4032.6)
≥ 12- 23.9 g/d	446(20.2)	29.9(28.5,31.4)			11.3(10.6,12.0)			0.47(0.4,0.5)			2.8(2.7,2.9)			328.0(314.9,341.6)			393.5(375.1,412.8)			3839.2(3749.3,3931.1)
≥ 24 – 39.9 g/d	273(12.3)	29.5(27.9,31.1)			11.5(10.7,12.3)			0.48(0.5,0.5)			2.8(2.7,2.9)			322.9(308.5,337.9)			399.9(379.0,421.8)			3812.6(3712.9,3914.9)
≥ 40 g/d	288(13)	28.5(26.9,30.1)			12.1(11.3,13.0)			0.50(0.5,0.5)			2.7(2.6,2.8)			319.2(304.7,334.5)			393.8(372.8,416.0)			3786.1(3684.6,3890.3)
Diabetes mellitus
No	2122(95.9)	27.8(27.2,28.3)	0.002	0.0038	9.7(9.4,9.9)	<0.001	0.014	0.45(0.4,0.5)	<0.001	0.0055	2.9(2.9,3.0)	0.938	0	342.5(336.7,348.5)	0.107	0.001	402.7(394.6,410.8)	0.87	0	3833.6(3795.5,3872.0)	0.093	0.001
Yes	90(4.1)	31.1(28.9,33.5)			12.8(11.7,14.0)			0.51(0.5,0.5)			2.9(2.8,3.1)			325.4(306.0,346.0)			405.2(376.9,435.5)			3955.5(3816.3,4099.7)
Hypertension
No	1380(62.4)	29.6(28.3,30.9)	0.628	0.0001	11.0(10.4,11.7)	0.511	0.0001	0.48(0.5,0.5)	0.919	0	2.9(2.8,3.0)	0.954	0	331.2(318.9,343.9)	0.424	0.0003	408.1(390.4,426.6)	0.372	0.0004	3866.1(3782.0,3952.1)	0.214	0.0006
Yes	832(37.6)	29.2(28.0,30.6)			11.2(10.6,11.9)			0.48(0.5,0.5)			2.9(2.8,3.0)			336.5(324.0,349.5)			399.7(382.2,418.0)			3922.2(3836.3,4010.1)
Hypertension drug use
No	1727(78.1)	29.2(28.0,30.5)	0.608	0.0001	11.4(10.8,12.0)	0.219	0.0008	0.48(0.5,0.5)	0.626	0.0001	2.9(2.8,3.0)	0.807	0	333.1(321.3,345.3)	0.839	0	400.2(383.5,417.5)	0.465	0.0003	3883.5(3802.7,3966.1)	0.668	0
Yes	485(21.9)	29.6(28.2,31.1)			10.9(10.2,11.6)			0.47(0.5,0.5)			2.9(2.8,3.0)			334.6(321.0,348.7)			407.7(388.3,428.0)			3904.6(3811.7,3999.9)
CRP(mg/dl)
Quartile 1	530(24)	29.6(28.2,31.0)	0.677	0.0005	11.0(10.3,11.7)	0.027	0.0048	0.48(0.5,0.5)	0.29	0.0014	2.9(2.8,3.0)	0.176	0.0002	334.8(321.6,348.6)	0.127	0.0075	395.2(377.0,414.4)	0.014	0.0014	3618.7(3535.3,3704.1)	<0.001	0.0723
Quartile 2	563(25.5)	28.9(27.7,30.3)			10.8(10.2,11.5)			0.46(0.4,0.5)			2.9(2.8,3.0)			327.6(315.1,340.7)			395.6(377.9,414.2)			3796.9(3712.0,3883.8)
Quartile 3	562(25.4)	29.1(27.8,30.5)			11.1(10.4,11.8)			0.48(0.5,0.5)			2.9(2.8,3.0)			328.8(316.1,342.0)			410.00(391.5,429.3)			3918.2(3830.1,4008.3)
Quartile 4	557(25.2)	29.8(28.5,31.2)			11.7(11.0,12.3)			0.49(0.5,0.5)			2.9(2.8,3.0)			344.5(331.7,357.8)			414.3(396.3,433.0)			4244.6(4152.8,4338.4)
Education level
Primary	621(28.1)	30.3(29.0,31.7)	0.01	0.0034	11.5(10.9,12.2)	0.006	0.0031	0.48(0.5,0.5)	0.268	0.0005	3.0(2.9,3.0)	0.081	0.0013	331.5(319.5,343.9)	0.632	0.0001	406.8(389.6,424.8)	0.57	0.0002	3902.4(3819.5,3987.1)	0.28	0.0003
Secondary	901(40.7)	29.2(28.0,30.4)			11.1(10.5,11.7)			0.48(0.5,0.5)			2.9(2.8,3.0)			335.8(324.0,348.0)			393.9(377.7,410.7)			3919.4(3838.7,4001.8)
University	690(31.2)	28.7(27.4,30.1)			10.7(10.1,11.4)			0.47(0.5,0.5)			2.9(2.8,3.0)			334.3(321.5,347.6)			411.2(392.8,430.6)			3860.6(3773.7,3949.5)
LDL(mmol/l)
Quartile 1	552(25)	28.8(27.6,30.2)	0.122	0.0015	10.8(10.2,11.5)	0.002	0.0053	0.49(0.5,0.5)	0.25	0.0005	2.9(2.8,3.0)	0.348	0.001	323.8(311.4,336.7)	0.122	0.0007	402.8(384.9,421.6)	0.819	0.0006	3779.1(3694.6,3865.4)	<0.001	0.0169
Quartile 2	564(25.5)	30.1(28.8,31.5)			11.1(10.4,11.7)			0.48(0.5,0.5)			2.9(2.8,3.0)			336.5(323.7,349.8)			402.3(384.4,420.9)			3854.0(3768.3,3941.6)
Quartile 3	539(24.4)	28.6(27.3,29.9)			11.2(10.6,11.9)			0.47(0.4,0.5)			2.9(2.8,3.0)			331.9(319.3,345.1)			412.2(393.8,431.3)			3951.4(3863.4,4041.4)
Quartile 4	557(25.2)	30.4(29.0,31.8)			11.8(11.1,12.5)			0.48(0.5,0.5)			2.9(2.8,3.0)			335.3(322.6,348.5)			401.7(383.9,420.3)			4023.3(3934.2,4114.5)
Total Cholesterol
Quartile 1	576(26)	28.9(27.7,30.3)	0.08	0.0013	10.7(10.1,11.3)	<0.001	0.005	0.49(0.5,0.5)	0.034	0.0018	2.9(2.8,3.0)	0.147	0.0019	328.0(315.7,340.8)	0.027	0.0015	405.9(388.0,424.6)	0.571	0.0008	3802.9(3718.8,3888.9)	<0.001	0.0128
Quartile 2	497(22.5)	29.6(28.2,31.0)			10.9(10.3,11.6)			0.47(0.5,0.5)			2.9(2.8,3.0)			327.8(315.0,341.0)			404.7(386.3,424.1)			3833.2(3745.7,3922.8)
Quartile 3	590(26.7)	28.7(27.4,30.0)			11.2(10.5,11.8)			0.46(0.4,0.5)			2.8(2.8,2.9)			341.9(329.0,355.2)			403.7(385.9,422.3)			3916.0(3829.7,4004.2)
Quartile 4	549(24.8)	30.5(29.1,31.9)			11.8(11.1,12.5)			0.48(0.5,0.5)			2.9(2.8,3.0)			337.3(324.5,350.5)			401.1(383.3,419.8)			4023.3(3933.8,4114.7)
HDL Cholesterol
Quartile 1	399(18)	30.0(28.6,31.4)	0.325	0.001	11.9(11.2,12.6)	0.001	0.0062	0.49(0.5,0.5)	0.211	0.0038	2.9(2.8,3.0)	0.061	0.0006	314.2(301.6,327.2)	<0.001	0.0071	411.4(392.1,431.6)	0.149	0.0005	3899.7(3808.1,3993.4)	0.109	0.0023
Quartile 2	581(26.3)	29.3(28.0,30.7)			11.2(10.6,11.8)			0.48(0.5,0.5)			2.9(2.8,3.0)			332.1(319.7,345.0)			407.6(389.7,426.3)			3950.8(3863.9,4039.7)
Quartile 3	573(25.9)	29.5(28.1,30.9)			11.1(10.5,11.8)			0.48(0.5,0.5)			2.9(2.8,3.0)			341.4(328.2,355.0)			398.8(380.7,417.6)			3903.6(3815.1,3994.1)
Quartile 4	659(29.8)	29.1(27.8,30.5)			10.7(10.0,11.3)			0.47(0.4,0.5)			3.0(2.9,3.1)			344.5(331.1,358.4)			398.7(380.5,417.7)			3849.9(3761.9,3940.0)
Physical activity
Inactive	263(11.9)	29.9(28.3,31.6)	0.226	0.0002	11.1(10.4,11.9)	0.979	0.0001	0.48(0.5,0.5)	0.048	0.0017	2.9(2.8,3.1)	0.125	0.0013	330.8(315.9,346.4)	0.054	0.0014	415.0(393.1,438.2)		0.0004	3986.2(3880.3,4095.0)	0.017	0.002
Moderate inactive	773(34.9)	29.1(27.9,30.3)			11.1(10.5,11.7)			0.47(0.5,0.5)			2.9(2.8,3.0)			331.4(319.7,343.4)			407.1(390.3,424.6)			3912.4(3831.6,3995.0)
Moderate active	620(28)	28.8(27.6,30.1)			11.2(10.5,11.8)			0.48(0.5,0.5)			2.9(2.8,3.0)			331.2(318.8,344.0)			392.3(375.1,410.2)			3844.8(3760.5,3931.0)
Active	556(25.1)	30.4(29.0,31.8)			11.1(10.5,11.8)			0.49(0.5,0.5)			3.0(2.9,3.1)			342.9(329.8,356.6)			407.1(388.8,426.3)			3876.1(3788.6,3965.6)
Oral contraceptive use(current)
No	1119(94.4)	26.7(24.9,28.6)	<0.001	0.0227	9.9(9.0,10.8)	<0.001	0.0225	0.46(0.4,0.5)	<0.001	0.0185	2.8(2.6,2.9)	<0.001	0.0176	345.9(326.2,366.8)	<0.001	0.0133	411.4(385.2,439.4)	0.264	0.0012	3882.5(3760.9,4008.0)	0.937	0
Yes	66(5.6)	21.1(18.8,23.5)			7.2(6.3,8.3)			0.38(0.3,0.4)			2.4(2.2,2.6)			297.2(270.4,326.6)			431.9(388.4,480.3)			3888.9(3694.6,4093.4)
Duration oral contraceptive use(past or present)
Never used	251(21.2)	26.7(24.6,28.9)	0.645	0.0093	10.0(9.0,11.1)	0.236	0.0031	0.46(0.4,0.5)	0.505	0.0022	2.9(2.7,3.0)	0.001	0.007	352.7(329.6,377.5)	0.137	0.0031	415.0(384.7,447.7)	0.74	0	3985.2(3842.3,4133.4)	0.031	0.0012
Use for <10 yrs	214(18.0)	26.8(24.7,29.1)			10.0(9.0,11.1)			0.46(0.4,0.5)			2.8(2.7,3.0)			346.0(322.9,370.7)			411.2(380.7,444.2)			3830.1(3690.5,3974.9)
Use for ≥10yrs	721(60.8)	26.4(24.6,28.4)			9.6(8.8,10.6)			0.46(0.4,0.5)			2.7(2.6,2.9)			340.8(320.6,362.2)			411.0(383.9,440.1)			3856.8(3732.1,3985.6)
Hormone Replacement Therapy(current)
No	877(74.07)	27.0(25.2,28.9)	<0.001	0.0115	10.0(9.1,10.9)	0.001	0.0085	0.47(0.4,0.5)	0.004	0.0068	2.8(2.7,2.9)	0.043	0.0036	347.3(327.3,368.5)	0.04	0.0036	410.0(383.7,438.1)	0.263	0.0009	3910.4(3787.7,4037.1)	0.001	0.0083
Yes	307(25.93)	24.6(22.7,26.6)			9.0(8.1,9.9)			0.43(0.4,0.5)			2.6(2.5,2.8)			332.7(310.7,356.3)			421.3(390.3,454.7)			3761.2(3625.4,3902.0)
Duration hormone replacement therapy(past or present)
Never used	838(70.7)	27.2(25.3,29.2)	0.001	0.0044	10.0(9.2,11.0)	0.006	0.0027	0.46(0.4,0.5)	0.225	0.0058	2.8(2.6,2.9)	0.676	0.0077	345.9(325.7,367.4)	0.582	0.007	406.5(380.1,434.7)	0.04	0.0012	3908.6(3784.0,4037.4)	0.052	0.0041
Use for <5 yrs	277(23.3)	25.2(23.3,27.4)			9.1(8.2,10.1)			0.46(0.4,0.5)			2.8(2.6,2.9)			340.7(318.0,365.0)			423.1(391.8,456.9)			3831.1(3691.4,3976.1)
Use for ≥5yrs	71(6.0)	24.3(21.8,27.0)			9.1(7.9,10.4)			0.44(0.4,0.5)			2.8(2.6,3.0)			342.3(312.7,374.8)			436.5(394.5,482.9)			3784.8(3604.6,3974.0)
Aspirin use(current)
No	2140(96.7)	29.4(28.3,30.6)	0.973	0	11.1(10.6,11.7)	0.625	0.0001	0.48(0.5,0.5)	0.859	0	2.9(2.8,3.0)	0.983	0	334.4(323.5,345.6)	0.645	0.0001	404.1(388.6,420.1)	0.92	0	3881.9(3807.8,3957.5)	0.106	0.0011
Yes	72(3.3)	29.4(27.1,32.0)			11.4(10.2,12.7)			0.48(0.4,0.5)			2.9(2.7,3.1)			329.0(306.5,353.0)			402.4(370.3,437.2)			4013.3(3851.5,4181.8)
Antithrombotic Use(current)
No	2162(97.7)	29.3(28.2,30.5)	0.389	0.0003	11.1(10.5,11.6)	0.182	0.0008	0.47(0.5,0.5)	0.062	0.0016	2.9(2.8,3.0)	0.453	0.0003	334.1(323.3,345.3)	0.774	0	404.4(389.0,420.3)	0.748	0.0001	3887.7(3813.7,3963.0)	0.326	0.0004
Yes	50(2.3)	31.1(27.2,35.6)			12.5(10.5,14.8)			0.54(0.5,0.6)			3.0(2.7,3.3)			328.5(292.9,368.4)			395.4(345.5,452.5)			4021.3(3761.2,4299.4)
P-trend from tests for linear trends across strata derived from Generalized Linear Models adjusted for age, sex, smoking status, height, waist, alcohol intake, diabetes mellitus, hypertension, hypertension treatment, CRP, education level, total cholesterol, HDL-cholesterol and physical activity, when appropriate. Complete case analyses were performed(206 observations excluded). Semi-partial R² va…

## Sheet: Supplementary Table 2
Supplementary Table 2. Multivariable- and fibrinogen-adjusted geometric means(95 % confidence intervals) of Biomarkers of vascular injury across strata of potential confounders in the random sub-cohort(n=2,212)
	P-Selectin				E-Selectin			ICAM3			TM			TPO			GPIIb/IIIa
	n(%)	Geometric mean(95% CI)	Ptrend	R²	Geometric mean(95% CI)	Ptrend	R²	Geometric mean(95% CI)	Ptrend	R²	Geometric mean(95% CI)	Ptrend	R²	Geometric mean(95% CI)	Ptrend	R²	Geometric mean(95% CI)	Ptrend	R²
Sex
Men	1026(46.4)	31.2(29.8,32.6)	<0.001	0.0127	11.7(11.1,12.4)	<0.001	0.0035	0.48(0.5,0.5)	0.262	0.0005	3.0(2.9,3.1)	<0.001	0.0072	329.0(316.9,341.5)	0.399	0	402.9(385.4,421.1)	0.941	0.0001
Women	1186(53.6)	27.5(26.3,28.7)			10.4(9.8,11.0)			0.47(0.4,0.5)			2.8(2.7,2.9)			334.3(322.1,347.0)			403.6(386.1,421.8)
Age
<45	670(30.3)	28.7(27.4,30.0)	0.019	0.002	11.2(10.6,11.9)	0.494	0.0014	0.47(0.4,0.5)	0.003	0.0051	2.8(2.7,2.9)	<0.001	0.0252	325.2(313.0,337.8)	0.006	0.0049	401.7(383.8,420.3)	0.294	0.0003
45-54.9	779(35.2)	29.1(27.8,30.3)			10.9(10.3,11.5)			0.47(0.4,0.5)			2.8(2.8,2.9)			329.0(317.3,341.2)			397.0(380.2,414.5)
≥55	763(34.5)	30.1(28.8,31.4)			11.0(10.4,11.6)			0.50(0.5,0.5)			3.1(3.0,3.2)			340.7(328.7,353.2)			410.0(392.9,427.9)
Smoking
Never	959(43.4)	27.9(26.7,29.0)	<0.001	0.016	10.9(10.4,11.5)	0.137	0.0008	0.47(0.5,0.5)	0.247	0.0007	2.9(2.8,3.0)	0.763	0	334.2(322.8,346.1)	0.381	0.0003	396.7(380.6,413.5)	0.069	0.0015
Former quitted ≥ 10y ago	497(22.5)	27.9(26.7,29.2)			10.7(10.1,11.4)			0.47(0.4,0.5)			2.9(2.8,3.0)			332.9(320.5,345.7)			399.7(382.1,418.1)
Former quitted < 10y ago	241(10.9)	28.0(26.5,29.6)			10.9(10.1,11.7)			0.48(0.5,0.5)			3.0(2.9,3.1)			332.8(317.8,348.5)			395.2(374.1,417.5)
Current < 15 cigarettes/day	282(12.7)	30.3(28.8,32.0)			11.4(10.7,12.2)			0.47(0.4,0.5)			2.9(2.8,3.0)			327.2(312.9,342.1)			411.7(390.4,434.1)
Current ≥ 15 cigarettes/day	233(10.5)	32.5(30.7,34.4)			11.3(10.5,12.2)			0.49(0.5,0.5)			2.9(2.7,3.0)			331.2(315.7,347.4)			413.1(390.2,437.4)
BMI(kg/m2)
<25	1022(46.2)	29.2(28.0,30.5)	0.544	0.0004	10.6(10.0,11.2)	<0.001	0.0165	0.48(0.5,0.5)	0.981	0	2.9(2.8,3.0)	0.478	0.0021	336.9(325.1,349.2)	0.018	0.0013	406.8(389.9,424.4)	0.334	0.0006
25-29.9	848(38.3)	29.0(27.7,30.2)			11.1(10.5,11.7)			0.48(0.5,0.5)			2.9(2.8,3.0)			328.5(316.7,340.8)			397.9(380.9,415.6)
≥30	342(15.5)	29.9(28.4,31.4)			12.3(11.5,13.0)			0.48(0.5,0.5)			2.9(2.8,3.0)			322.3(309.3,335.9)			400.0(380.8,420.2)
Alcohol Intake
No	118(5.3)	29.0(27.0,31.1)	0.577	0.0001	10.2(9.4,11.2)	<0.001	0.0121	0.48(0.4,0.5)	0.053	0.006	3.1(2.9,3.2)	<0.001	0.0119	353.0(332.8,374.5)	<0.001	0.0086	418.3(390.1,448.7)	0.059	0.002
≤12 g/d	1087(49.1)	29.2(28.0,30.5)			10.7(10.2,11.3)			0.47(0.5,0.5)			3.0(2.9,3.1)			336.3(324.7,348.2)			408.4(391.8,425.7)
≥ 12- 23.9 g/d	446(20.2)	29.9(28.5,31.3)			11.3(10.6,12.0)			0.47(0.4,0.5)			2.8(2.7,2.9)			327.0(314.1,340.5)			393.2(374.9,412.5)
≥ 24 – 39.9 g/d	273(12.3)	29.4(27.9,31.1)			11.5(10.7,12.3)			0.48(0.5,0.5)			2.8(2.7,2.9)			322.5(308.3,337.4)			399.8(378.9,421.7)
≥ 40 g/d	288(13)	28.5(27.0,30.1)			12.1(11.3,13.0)			0.50(0.5,0.5)			2.7(2.6,2.8)			319.5(305.1,334.6)			393.9(372.9,416.1)
Diabetes mellitus
No	2122(95.9)	27.7(27.2,28.3)	0.004	0.0035	9.7(9.4,9.9)	<0.001	0.0134	0.45(0.4,0.5)	0.001	0.0053	2.9(2.9,2.9)	0.88	0	341.7(336.0,347.5)	0.059	0.0014	402.4(394.4,410.6)	0.915	0
Yes	90(4.1)	30.9(28.8,33.2)			12.7(11.6,13.9)			0.51(0.5,0.5)			2.9(2.7,3.0)			321.9(302.9,342.0)			404.0(375.8,434.3)
Hypertension
No	1380(62.4)	29.5(28.2,30.8)	0.555	0.0002	11.0(10.4,11.6)	0.596	0.0001	0.48(0.5,0.5)	0.876	0	2.9(2.8,3.0)	0.911	0	329.6(317.6,342.2)	0.538	0.0002	407.6(390.0,426.1)	0.35	0.0004
Yes	832(37.6)	29.1(27.8,30.4)			11.1(10.5,11.8)			0.48(0.5,0.5)			2.9(2.8,3.0)			333.7(321.3,346.4)			398.8(381.4,417.1)
Hypertension drug use
No	1727(78.1)	29.1(27.9,30.4)	0.632	0.0001	11.3(10.7,11.9)	0.201	0.0008	0.48(0.5,0.5)	0.613	0.0001	2.9(2.8,3.0)	0.793	0	331.1(319.5,343.2)	0.89	0	399.6(382.9,416.9)	0.474	0.0003
Yes	485(21.9)	29.5(28.1,30.9)			10.8(10.2,11.5)			0.47(0.5,0.5)			2.9(2.8,3.0)			332.1(318.8,346.0)			406.9(387.6,427.2)
CRP(mg/dl)
Quartile 1	530(24)	29.9(28.5,31.3)	0.433	0	11.1(10.5,11.8)	0.557	0.0016	0.48(0.5,0.5)	0.713	0.0006	3.0(2.9,3.1)	0.049	0.0005	339.5(326.2,353.3)	0.398	0.0017	396.4(378.0,415.6)	0.051	0.0007
Quartile 2	563(25.5)	28.9(27.7,30.3)			10.8(10.2,11.5)			0.46(0.4,0.5)			2.9(2.8,3.0)			327.7(315.3,340.6)			395.6(377.9,414.2)
Quartile 3	562(25.4)	29.0(27.7,30.3)			11.0(10.4,11.7)			0.48(0.5,0.5)			2.9(2.8,3.0)			325.9(313.4,338.8)			409.2(390.7,428.5)
Quartile 4	557(25.2)	29.2(27.9,30.6)			11.3(10.6,11.9)			0.48(0.5,0.5)			2.8(2.7,2.9)			333.7(321.2,346.7)			411.5(393.3,430.6)
Education level
Primary	621(28.1)	30.2(28.9,31.5)	0.012	0.0032	11.5(10.8,12.1)	0.008	0.0029	0.48(0.5,0.5)	0.289	0.0005	2.9(2.9,3.0)	0.089	0.0012	329.1(317.3,341.3)	0.513	0.0002	406.1(388.8,424.0)	0.547	0.0002
Secondary	901(40.7)	29.0(27.8,30.3)			11.0(10.5,11.6)			0.47(0.5,0.5)			2.9(2.8,3.0)			333.0(321.4,345.0)			393.0(376.8,409.9)
University	690(31.2)	28.7(27.4,30.0)			10.7(10.1,11.3)			0.47(0.5,0.5)			2.9(2.8,3.0)			332.9(320.3,346.0)			410.8(392.4,430.1)
LDL(mmol/l)
Quartile 1	552(25)	28.7(27.6,30.2)	0.312	0.0007	10.8(10.2,11.5)	0.019	0.0035	0.49(0.5,0.5)	0.154	0.0008	2.9(2.8,3.0)	0.236	0.0013	324.2(312.0,337.0)	0.549	0	403.0(385.0,421.8)	0.976	0.0008
Quartile 2	564(25.5)	30.0(28.7,31.4)			11.0(10.4,11.7)			0.48(0.5,0.5)			2.9(2.8,3.0)			335.2(322.6,348.3)			401.9(384.0,420.6)
Quartile 3	539(24.4)	28.4(27.1,29.7)			11.1(10.5,11.8)			0.47(0.4,0.5)			2.9(2.8,3.0)			328.6(316.1,341.5)			411.1(392.8,430.3)
Quartile 4	557(25.2)	30.1(28.8,31.5)			11.6(10.9,12.3)			0.48(0.5,0.5)			2.9(2.8,3.0)			330.4(317.9,343.3)			400.3(382.5,418.9)
Total Cholesterol
Quartile 1	576(26)	29.0(27.7,30.3)	0.202	0.0007	10.7(10.1,11.3)	0.001	0.0035	0.49(0.5,0.5)	0.019	0.0022	2.9(2.8,3.0)	0.093	0.0024	327.9(315.7,340.5)	0.178	0.0004	405.9(387.9,424.6)	0.456	0.001
Quartile 2	497(22.5)	29.5(28.2,30.9)			10.9(10.2,11.5)			0.47(0.5,0.5)			2.9(2.8,3.0)			327.0(314.4,340.0)			404.5(386.0,423.8)
Quartile 3	590(26.7)	28.5(27.3,29.8)			11.1(10.5,11.7)			0.46(0.4,0.5)			2.8(2.7,2.9)			339.1(326.5,352.2)			402.9(385.2,421.5)
Quartile 4	549(24.8)	30.2(28.8,31.6)			11.6(11.0,12.3)			0.47(0.5,0.5)			2.9(2.8,3.0)			332.2(319.7,345.2)			399.6(381.8,418.3)
HDL Cholesterol
Quartile 1	399(18)	29.8(28.4,31.3)	0.394	0.0008	11.8(11.1,12.5)	0.002	0.0055	0.49(0.5,0.5)	0.239	0.0036	2.9(2.8,2.9)	0.052	0.0007	312.0(299.7,324.9)	<0.001	0.0087	410.6(391.4,430.8)	0.165	0.0004
Quartile 2	581(26.3)	29.1(27.8,30.5)			11.1(10.5,11.7)			0.47(0.5,0.5)			2.9(2.8,3.0)			328.7(316.5,341.4)			406.5(388.6,425.2)
Quartile 3	573(25.9)	29.3(28.0,30.7)			11.0(10.4,11.7)			0.48(0.5,0.5)			2.9(2.8,3.0)			338.9(326.0,352.4)			398.0(380.0,416.9)
Quartile 4	659(29.8)	29.0(27.7,30.4)			10.6(10.0,11.3)			0.47(0.4,0.5)			3.0(2.9,3.0)			343.3(330.1,357.0)			398.3(380.1,417.3)
Physical activity
Inactive	263(11.9)	29.7(28.1,31.3)	0.158	0.0003	11.0(10.2,11.8)	0.782	0.0002	0.48(0.4,0.5)	0.038	0.0019	2.9(2.8,3.0)	0.102	0.0014	326.6(312.0,341.9)	0.02	0.002	413.7(391.8,436.8)	0.35	0.0004
Moderate inactive	773(34.9)	28.9(27.7,30.2)			11.0(10.5,11.6)			0.47(0.4,0.5)			2.9(2.8,3.0)			328.8(317.3,340.6)			406.3(389.5,423.8)
Moderate active	620(28)	28.8(27.5,30.1)			11.1(10.5,11.8)			0.47(0.5,0.5)			2.9(2.8,3.0)			330.1(317.9,342.7)			391.9(374.8,409.9)
Active	556(25.1)	30.3(29.0,31.7)			11.1(10.4,11.7)			0.49(0.5,0.5)			3.0(2.9,3.1)			341.1(328.2,354.6)			406.6(388.2,425.7)
Oral contraceptive use(current)
No	1119(94.4)	26.6(24.8,28.5)	<0.001	0.023	9.8(9.0,10.7)	<0.001	0.023	0.46(0.4,0.5)	<0.001	0.0186	2.8(2.6,2.9)	<0.001	0.0178	343.5(324.2,363.9)	<0.001	0.014	410.6(384.4,438.5)	0.265	0.0012
Yes	66(5.6)	21.0(18.8,23.4)			7.2(6.2,8.3)			0.38(0.3,0.4)			2.4(2.2,2.6)			295.0(268.8,323.8)			431.0(387.6,479.2)
Duration oral contraceptive use(past or present)
Never used	251(21.2)	26.4(24.4,28.7)	0.78	0.0097	9.8(8.9,10.9)	0.346	0.0034	0.46(0.4,0.5)	0.576	0.0024	2.9(2.7,3.0)	0.002	0.0072	347.4(324.9,371.5)	0.259	0.0041	413.2(382.9,445.8)	0.817	0
Use for <10 yrs	214(18.0)	26.8(24.7,29.0)			10.0(9.0,11.0)			0.46(0.4,0.5)			2.8(2.7,3.0)			345.2(322.5,369.5)			410.9(380.4,443.9)
Use for ≥10yrs	721(60.8)	26.3(24.5,28.3)			9.6(8.7,10.5)			0.46(0.4,0.5)			2.7(2.6,2.8)			339.2(319.3,360.2)			410.5(383.4,439.5)
Hormone Replacement Therapy(current)
No	877(74.07)	26.9(25.1,28.8)	0.001	0.01	9.9(9.0,10.8)	0.004	0.0069	0.46(0.4,0.5)	0.007	0.0061	2.8(2.6,2.9)	0.07	0.0029	344.1(324.6,364.9)	0.155	0.002	408.8(382.6,436.8)	0.199	0.0012
Yes	307(25.93)	24.6(22.7,26.7)			9.0(8.1,10.0)			0.43(0.4,0.5)			2.7(2.5,2.8)			333.8(312.0,357.1)			421.7(390.7,455.2)
Duration hormone replacement therapy(past or present)
Never used	838(70.7)	27.0(25.2,29.0)	0.002	0.0036	10.0(9.1,10.9)	0.011	0.0016	0.46(0.4,0.5)	0.264	0.0048	2.8(2.6,2.9)	0.582	0.0063	342.8(323.1,363.8)	0.831	0.0061	405.3(379.0,433.5)	0.038	0.0012
Use for <5 yrs	277(23.3)	25.2(23.2,27.3)			9.1(8.2,10.1)			0.46(0.4,0.5)			2.8(2.6,2.9)			339.9(317.5,363.8)			422.8(391.5,456.5)
Use for ≥5yrs	71(6.0)	24.3(21.9,27.0)			9.1(7.9,10.4)			0.44(0.4,0.5)			2.8(2.6,3.0)			342.8(313.5,374.8)			436.7(394.8,483.1)
Aspirin use(current)
No	2140(96.7)	29.3(28.2,30.4)	0.92	0	11.0(10.5,11.6)	0.748	0	0.48(0.5,0.5)	0.915	0	2.9(2.8,3.0)	0.927	0	332.4(321.7,343.5)	0.472	0.0002	403.5(388.0,419.5)	0.876	0
Yes	72(3.3)	29.2(26.8,31.7)			11.2(10.1,12.5)			0.48(0.4,0.5)			2.9(2.7,3.1)			324.2(302.3,347.6)			400.9(368.9,435.6)
Antithrombotic Use(current)
No	2162(97.7)	29.2(28.1,30.4)	0.434	0.0002	11.0(10.5,11.5)	0.215	0.0007	0.47(0.5,0.5)	0.068	0.0016	2.9(2.8,3.0)	0.479	0.0003	332.1(321.4,343.1)	0.657	0.0001	403.7(388.3,419.6)	0.722	0.0001
Yes	50(2.3)	30.8(26.9,35.3)			12.3(10.3,14.6)			0.54(0.5,0.6)			3.0(2.7,3.3)			323.6(288.9,362.4)			393.9(344.2,450.8)
P-trend from tests for linear trends across strata derived from Generalized Linear Models adjusted for age, sex, smoking status, height, waist, alcohol intake, diabetes mellitus, hypertension, hypertension treatment, CRP, education level, total cholesterol, HDL-cholesterol, physical activity and fibrinogen when appropriate. Complete case analyses were performed(206 observations excluded). Semi-pa…

## Sheet: Supplementary Table 3
Supplementary Table 3. Associations between biomarkers and risk of Myocardial Infarction in a follow-up time restricted to 5 years
Biomarker		Case	Model 1				Model 2
		number	HR	95%CI		P-value	HR	95%CI		P-value
P-Selectin	Continuous	137	1.2	(0.83,	1.72)	0.33	0.9	(0.73,	1.12)	0.35
	Quartile 1	27	(Ref.)				(Ref.)
	Quartile 2	36	1.25	(0.75,	2.10)		1.1	(0.64,	1.91)
	Quartile 3	32	1.07	(0.63,	1.82)		0.84	(0.48,	1.48)
	Quartile 4	42	1.43	(0.86,	2.35)		0.89	(0.51,	1.54)
E-Selectin	Continuous	137	1.04	(0.77,	1.41)	0.79	0.73	(0.53,	1.00)	0.049
	Quartile 1	34	(Ref.)				(Ref.)
	Quartile 2	38	1.12	(0.69,	1.82)		0.93	(0.56,	1.55)
	Quartile 3	32	0.94	(0.57,	1.55)		0.59	(0.32,	1.06)
	Quartile 4	33	0.93	(0.56,	1.54)		0.52	(0.29,	0.93)
ICAM3	Continuous	137	1.08	(0.73,	1.59)	0.69	0.89	(0.61,	1.28)	0.52
	Quartile 1	31	(Ref.)				(Ref.)
	Quartile 2	31	0.97	(0.58,	1.63)		0.97	(0.56,	1.66)
	Quartile 3	36	1.08	(0.66,	1.79)		0.93	(0.54,	1.59)
	Quartile 4	39	1.11	(0.67,	1.81)		0.92	(0.54,	1.56)
Thrombomodulin	Continuous	137	1.17	(0.63,	2.17)	0.62	1.16	(0.59,	2.27)	0.67
	Quartile 1	35	(Ref.)				(Ref.)
	Quartile 2	25	0.67	(0.39,	1.14)		0.62	(0.35,	1.11)
	Quartile 3	43	1.14	(0.71,	1.82)		1.16	(0.71,	1.89)
	Quartile 4	34	0.81	(0.49,	1.33)		0.78	(0.46,	1.31)
Thrombopoietin	Continuous	137	1.12	(0.69,	1.84)	0.64	1.29	(0.77,	2.16)	0.33
	Quartile 1	38	(Ref.)				(Ref.)
	Quartile 2	26	0.72	(0.43,	1.21)		0.7	(0.41,	1.19)
	Quartile 3	33	0.85	(0.53,	1.38)		0.91	(0.55,	1.51)
	Quartile 4	40	1.01	(0.63,	1.61)		1.03	(0.62,	1.71)
Glycoprotein IIb/IIIa*	Continuous	136	1.31	(0.82,	2.11)	0.26	1.34	(0.78,	2.29)	0.29
	Quartile 1	36	(Ref.)				(Ref.)
	Quartile 2	35	0.99	(0.61,	1.61)		1	(0.60,	1.67)
	Quartile 3	27	0.77	(0.46,	1.30)		0.75	(0.42,	1.31)
	Quartile 4	38	1.05	(0.65,	1.69)		1.09	(0.65,	1.81)
Fibrinogen	Continuous	137	8.23	(3.85,	17.60)	<0.001	4.02	(1.54,	10.51)	<0.01
	Quartile 1	20	(Ref.)				(Ref.)
	Quartile 2	23	1.03	(0.56,	1.91)		0.83	(0.44,	1.56)
	Quartile 3	34	1.34	(0.74,	2.41)		0.92	(0.49,	1.74)
	Quartile 4	60	2.47	(1.45,	4.21)		1.39	(0.75,	2.57)
Quartile 1 is the reference in the quartiles analyses. Continuous referrers to the log2 transformed standardized (mean=0, SD=1) values of the biomarkers. P-value refers to the continuous variable.ICAM3 indicates intercellular adhesion molecule 3, HR Hazard Ratio, CI confidence interval. Model 1: age- and sex-adjusted. Model 2: additionally adjusted for height (m), waist circumference (cm), alcoho…
